# Supplementary material for: Environmental and molecular noise buffering by the cyanobacterial clock in individual cells
Source: Nat Commun. 2025 Apr 15;16:3566. doi: 10.1038/s41467-025-58169-8 (PMC12000584; doi:10.1038/s41467-025-58169-8)
Supplement: Supplementary file 3 — Supplementary Data 1 [file 41467_2025_58169_MOESM3_ESM.xlsx]

## Sheet: Sheet1
Strain Name/clock background	Plasmid	Primer name	Primer sequence	Plasmid description	Cloning
WT	pCNM13			PkaiBC-eYFP-Kan NSII	pAM1579 digested with EcorV / XbaI. Insert added with InFusion cloning from Takara
		CNM 13	tcacgggtaaccgatatcCGCAAATTGCAATCTGCATTTGG
		CNM 14	ttcctccttatctagaTACGCAGATCAACGGGGTAGC
WT-Ab	pTS90			KaiC-Gent-3'HR (pBS II SK -)	Gibson Assembly. GentR introduced downstream of kaiC, in EcorV site of pBS II SK plasmid. No single point mutations	Base plasmid for single point mutations of kaiBC
		TS 162	ctcgaggtcgacggtatcgataagcttgatATGACTTCCGCTGAGATGACTAGC		3'HR is the downstream region of kaiC
		TS 269	AGGCTTATGTCAACTGGGTTCGTGCCCTAGCTCTCCGGCCCTTTTTCTTGAACG
		CY 172	GGCACGAACCCAGTTGAC
		CY 173	CGGCGTTGTGACAATTTACC
		TS 270	GAGTTGTTCGGTAAATTGTCACAACGCCGCTAGCCAGCGATCGCGCT
		TS 271	agtggatcccccgggctgcaggaattcgatCAAGGGACGCTCAGTCC
ΔlalA	pTS86			ΔlalA_Gent (pBS II SK -)	Gibson Assembly. GentR introduced between upstream and downstream regions of lalA gene in the EcroV site of pBS II SK
		TS 261	ctcgaggtcgacggtatcgataagcttgatTTAAGCAGGGTGAACAGG
		TS 262	GAACAGGCTTATGTCAACTGGGTTCGTGCCCAAAAGAAACCCTGCTGG
		CY 172	GGCACGAACCCAGTTGAC
		CY 173	CGGCGTTGTGACAATTTACC
		TS 263	GGAGTTGTTCGGTAAATTGTCACAACGCCGAGCAGCACTCGGAGGCCT
		TS 264	ggatcccccgggctgcaggaattcgatAAGTCCGTGAAACTGAGATCGG
ΔldpA	pTS82			ΔldpA_Gent (pBS II SK-)	Gibson Assembly. GentR introduced between upstream and downstream regions of ldpA gene in the EcroV site of pBS II SK
		TS 245	cctcgaggtcgacggtatcgataagcttgatACCCTACGTCGGTCTACC
		TS 246	AACCGAACAGGCTTATGTCAACTGGGTTCGTGCCCCCTCAATGCTATCGACTTACC
		CY 172	GGCACGAACCCAGTTGAC
		CY 173	CGGCGTTGTGACAATTTACC
		TS 247	GCGGAGTTGTTCGGTAAATTGTCACAACGCCGTGTCTGAGACGCTTGCCTCC
		TS 248	agtggatcccccgggctgcaggaattcgatCACTTCGCCTTTGCGGTTGC
Δpex	pTS83			Δpex_Gent (pBS II SK -)	Gibson Assembly. GentR introduced between upstream and downstream regions of pex gene in the EcroV site of pBS II SK
		TS 249	cctcgaggtcgacggtatcgataagcttgatTTAAGTCTTGTTCACACAGATG
		TS 250	CGAACAGGCTTATGTCAACTGGGTTCGTGCCGCTGAGAACACTCACGCG
		CY 172	GGCACGAACCCAGTTGAC
		CY 173	CGGCGTTGTGACAATTTACC
		TS 251	GGAGTTGTTCGGTAAATTGTCACAACGCCGCTACCGATCGTCAATTGATCC
		TS 252	agtggatcccccgggctgcaggaattcgatTCACTGTCGGAGCGATGC
ΔprkE	pTS87			ΔprkE_Gent (pBS II SK -)	Gibson Assembly. GentR introudced between upstream and downstream regions of prkE gene in the EcroV site of pBS II SK
		TS 265	ctcgaggtcgacggtatcgataagcttgatATCAGCCTGTTGCAGTCTGC
		TS 266	ACAGGCTTATGTCAACTGGGTTCGTGCCGAAGTCAGTCCTGTCCCG
		CY 172	GGCACGAACCCAGTTGAC
		CY 173	CGGCGTTGTGACAATTTACC
		TS 267	GAGTTGTTCGGTAAATTGTCACAACGCCGAATCGTTGCAGTGGCAACG
		TS 268	agtggatcccccgggctgcaggaattcgatAGGTCTTCGAGTAACTGTCG
LP48 (KaiC-A251V)	pTS63			kaiC-A251V-Spec-3'HR (pBS II SK -)	Gibson Assembly in the EcroV site of pBS II SK to make the base plasmid, followed by single point mutation of kaiC by site-directed mutagenesis
		TS 162	ctcgaggtcgacggtatcgataagcttgatATGACTTCCGCTGAGATGACTAGC
		TS 164	CTAGCTCTCCGGCCCTTTTTCTTGAACG
		TS 165	GGCGTTCAAGAAAAAGGGCCGGAGAGCTAGTGTGCTTAGTGCATCTAACGC
		TS 166	CATGCCTGCAGGTCGACTCTAG
		TS 179	ataaagctctagagtcgacctgcaggcatgCTAGCCAGCGATCGCGCTTAGG
		TS 168	agtggatcccccgggctgcaggaattcgatCAAGGGACGCTCAGTCCC
		A251V-Fw	ATCTTCCCGCTCGGGGTAATGCGCCTTACGCAG
		A251V-Rv	CTGCGTAAGGCGCATTACCCCGAGCGGGAAGAT
KaiC-R215C	pTS93			kaiC-R215C-GentR-3'HR (pBS II SK-)	Site directed mutagenesis of pTS90, to create a mutation in the endogenous locus
		TS 272	CGTTTTGGAAGGGGAGTGCCGTCGCCGCACCCTCG
		TS 273	CGAGGGTGCGGCGACGGCACTCCCCTTCCAAAACG
KaiC-T495A	pTS94			kaiC-T495A-GentR-3'HR (pBS II SK-)	Site directed mutagenesis of pTS90, to create a mutation in the endogenous locus
		TS 274	CAGGTTCGCCAGCACGGATTACCGTCGATG
		TS 275	CATCGACGGTAATCCGTGCTGGCGAACCTG
SP16 (KaiC-R393C)	pTS64			kaiC-R393C-Spec-3'HR (pBS II SK)	Same base plasmid as for pTS63. Followed by single point mutation of kaiC by site-directed mutagenesis
		TS 162	ctcgaggtcgacggtatcgataagcttgatATGACTTCCGCTGAGATGACTAGC
		TS 164	CTAGCTCTCCGGCCCTTTTTCTTGAACG
		TS 165	GGCGTTCAAGAAAAAGGGCCGGAGAGCTAGTGTGCTTAGTGCATCTAACGC
		TS 166	CATGCCTGCAGGTCGACTCTAG
		TS 179	ataaagctctagagtcgacctgcaggcatgCTAGCCAGCGATCGCGCTTAGG
		TS 168	agtggatcccccgggctgcaggaattcgatCAAGGGACGCTCAGTCCC
		R393C-Fw	AGCAACAATGCCTTCTGCCAATTTGTAATTGGT
		R393C-Rv	ACCAATTACAAATTGGCAGAAGGCATTGTTGCT
